# Supplementary material for: Design of a Wireless Ultraviolet Germicidal Irradiation System and Validation of Germicidal Potential Against Biofilm-Forming Bacteria and Fungi
Source: Antibiotics (Basel). 2026 May 18;15(5):507. doi: 10.3390/antibiotics15050507 (PMC13203153; doi:10.3390/antibiotics15050507)
Supplement: Supplementary file 1 [file antibiotics-15-00507-s001.zip]

Archive with 1 entries (1 files):
- antibiotics-4272134-supplementary (1).pdf
